# Supplementary material for: Light-Induced Charge Separation in Photosystem I from Different Biological Species Characterized by Multifrequency Electron Paramagnetic Resonance Spectroscopy
Source: Int J Mol Sci. 2024 Jul 26;25(15):8188. doi: 10.3390/ijms25158188 (PMC11311511; doi:10.3390/ijms25158188)
Supplement: Supplementary file 1 [file ijms-25-08188-s001.zip]

Archive with 1 entries (1 files):
- ijms-3083548-supplementary.pdf
